# Supplementary material for: Companion Diagnostics (CDx) Based on Molecular Biology Techniques
Source: Life (Basel). 2024 Oct 23;14(11):1358. doi: 10.3390/life14111358 (PMC11595734; doi:10.3390/life14111358)
Supplement: Supplementary file 1 [file life-14-01358-s001.zip]

Archive with 1 entries (1 files):
- life-3218945-supplementary.pdf
